# Supplementary material for: Plumbagin relieves rheumatoid arthritis through nuclear factor kappa-B (NF-κB) pathway
Source: Bioengineered. 2022 Jun 2;13(5):13632–42. doi: 10.1080/21655979.2022.2081756 (PMC9276045; doi:10.1080/21655979.2022.2081756)
Supplement: Supplemental Material [file KBIE_A_2081756_SM5425.zip]

Archive with 5 entries (4 files):
- supplementary/
- supplementary/Figure2 D.tif
- supplementary/Figure3 A.tif
- supplementary/Figure4 I.tif
- supplementary/Figure4 K.tif
